# Supplementary material for: What Determines That Older Adults Feel Younger Than They Are? Results From a Nationally Representative Study in Germany
Source: Front Med (Lausanne). 2022 Jun 28;9:901420. doi: 10.3389/fmed.2022.901420 (PMC9274253; doi:10.3389/fmed.2022.901420)
Supplement: Supplementary file 1 [file Data_Sheet_1.ZIP]

Archive with 2 entries (2 files):
- frontiers_fy_supp3.0.docx
- __MACOSX/._frontiers_fy_supp3.0.docx
